# Supplementary material for: Cortical morphometric gradients reveal molecular and cognitive underpinnings of bipolar disorder
Source: Psychol Med. 2025 Dec 18;55:e383. doi: 10.1017/S0033291725102705 (PMC13058653; doi:10.1017/S0033291725102705)
Supplement: Wang et al. supplementary material 2 — Wang et al. supplementary material [file S0033291725102705sup002.xls]

## Sheet: Table 1 
The cortical regions in the DK-308 atlas
Label_ID	Hemisphere	Cortical region
1	Left hemisphere	lh_bankssts_part1
2		lh_bankssts_part2
3		lh_caudalanteriorcingulate_part1
4		lh_caudalmiddlefrontal_part1
5		lh_caudalmiddlefrontal_part2
6		lh_caudalmiddlefrontal_part3
7		lh_caudalmiddlefrontal_part4
8		lh_cuneus_part1
9		lh_cuneus_part2
10		lh_entorhinal_part1
11		lh_fusiform_part1
12		lh_fusiform_part2
13		lh_fusiform_part3
14		lh_fusiform_part4
15		lh_fusiform_part5
16		lh_inferiorparietal_part1
17		lh_inferiorparietal_part2
18		lh_inferiorparietal_part3
19		lh_inferiorparietal_part4
20		lh_inferiorparietal_part5
21		lh_inferiorparietal_part6
22		lh_inferiorparietal_part7
23		lh_inferiorparietal_part8
24		lh_inferiortemporal_part1
25		lh_inferiortemporal_part2
26		lh_inferiortemporal_part3
27		lh_inferiortemporal_part4
28		lh_inferiortemporal_part5
29		lh_inferiortemporal_part6
30		lh_isthmuscingulate_part1
31		lh_isthmuscingulate_part2
32		lh_lateraloccipital_part1
33		lh_lateraloccipital_part2
34		lh_lateraloccipital_part3
35		lh_lateraloccipital_part4
36		lh_lateraloccipital_part5
37		lh_lateraloccipital_part6
38		lh_lateraloccipital_part7
39		lh_lateraloccipital_part8
40		lh_lateraloccipital_part9
41		lh_lateralorbitofrontal_part1
42		lh_lateralorbitofrontal_part2
43		lh_lateralorbitofrontal_part3
44		lh_lateralorbitofrontal_part4
45		lh_lingual_part1
46		lh_lingual_part2
47		lh_lingual_part3
48		lh_lingual_part4
49		lh_lingual_part5
50		lh_lingual_part6
51		lh_medialorbitofrontal_part1
52		lh_medialorbitofrontal_part2
53		lh_medialorbitofrontal_part3
54		lh_middletemporal_part1
55		lh_middletemporal_part2
56		lh_middletemporal_part3
57		lh_middletemporal_part4
58		lh_middletemporal_part5
59		lh_parahippocampal_part1
60		lh_parahippocampal_part2
61		lh_paracentral_part1
62		lh_paracentral_part2
63		lh_paracentral_part3
64		lh_parsopercularis_part1
65		lh_parsopercularis_part2
66		lh_parsopercularis_part3
67		lh_parsorbitalis_part1
68		lh_parstriangularis_part1
69		lh_parstriangularis_part2
70		lh_pericalcarine_part1
71		lh_pericalcarine_part2
72		lh_postcentral_part1
73		lh_postcentral_part2
74		lh_postcentral_part3
75		lh_postcentral_part4
76		lh_postcentral_part5
77		lh_postcentral_part6
78		lh_postcentral_part7
79		lh_postcentral_part8
80		lh_posteriorcingulate_part1
81		lh_posteriorcingulate_part2
82		lh_precentral_part1
83		lh_precentral_part2
84		lh_precentral_part3
85		lh_precentral_part4
86		lh_precentral_part5
87		lh_precentral_part6
88		lh_precentral_part7
89		lh_precentral_part8
90		lh_precentral_part9
91		lh_precuneus_part1
92		lh_precuneus_part2
93		lh_precuneus_part3
94		lh_precuneus_part4
95		lh_precuneus_part5
96		lh_precuneus_part6
97		lh_precuneus_part7
98		lh_rostralanteriorcingulate_part1
99		lh_rostralmiddlefrontal_part1
100		lh_rostralmiddlefrontal_part2
101		lh_rostralmiddlefrontal_part3
102		lh_rostralmiddlefrontal_part4
103		lh_rostralmiddlefrontal_part5
104		lh_rostralmiddlefrontal_part6
105		lh_rostralmiddlefrontal_part7
106		lh_rostralmiddlefrontal_part8
107		lh_rostralmiddlefrontal_part9
108		lh_rostralmiddlefrontal_part10
109		lh_superiorfrontal_part1
110		lh_superiorfrontal_part2
111		lh_superiorfrontal_part3
112		lh_superiorfrontal_part4
113		lh_superiorfrontal_part5
114		lh_superiorfrontal_part6
115		lh_superiorfrontal_part7
116		lh_superiorfrontal_part8
117		lh_superiorfrontal_part9
118		lh_superiorfrontal_part10
119		lh_superiorfrontal_part11
120		lh_superiorfrontal_part12
121		lh_superiorfrontal_part13
122		lh_superiorparietal_part1
123		lh_superiorparietal_part2
124		lh_superiorparietal_part3
125		lh_superiorparietal_part4
126		lh_superiorparietal_part5
127		lh_superiorparietal_part6
128		lh_superiorparietal_part7
129		lh_superiorparietal_part8
130		lh_superiorparietal_part9
131		lh_superiorparietal_part10
132		lh_superiortemporal_part1
133		lh_superiortemporal_part2
134		lh_superiortemporal_part3
135		lh_superiortemporal_part4
136		lh_superiortemporal_part5
137		lh_superiortemporal_part6
138		lh_superiortemporal_part7
139		lh_supramarginal_part1
140		lh_supramarginal_part2
141		lh_supramarginal_part3
142		lh_supramarginal_part4
143		lh_supramarginal_part5
144		lh_supramarginal_part6
145		lh_supramarginal_part7
146		lh_frontalpole_part1
147		lh_temporalpole_part1
148		lh_transversetemporal_part1
149		lh_insula_part1
150		lh_insula_part2
151		lh_insula_part3
152		lh_insula_part4
153	Right hemisphere	rh_bankssts_part1
154		rh_bankssts_part2
155		rh_caudalanteriorcingulate_part1
156		rh_caudalmiddlefrontal_part1
157		rh_caudalmiddlefrontal_part2
158		rh_caudalmiddlefrontal_part3
159		rh_caudalmiddlefrontal_part4
160		rh_cuneus_part1
161		rh_cuneus_part2
162		rh_cuneus_part3
163		rh_entorhinal_part1
164		rh_fusiform_part1
165		rh_fusiform_part2
166		rh_fusiform_part3
167		rh_fusiform_part4
168		rh_fusiform_part5
169		rh_inferiorparietal_part1
170		rh_inferiorparietal_part2
171		rh_inferiorparietal_part3
172		rh_inferiorparietal_part4
173		rh_inferiorparietal_part5
174		rh_inferiorparietal_part6
175		rh_inferiorparietal_part7
176		rh_inferiorparietal_part8
177		rh_inferiorparietal_part9
178		rh_inferiorparietal_part10
179		rh_inferiortemporal_part1
180		rh_inferiortemporal_part2
181		rh_inferiortemporal_part3
182		rh_inferiortemporal_part4
183		rh_inferiortemporal_part5
184		rh_isthmuscingulate_part1
185		rh_isthmuscingulate_part2
186		rh_lateraloccipital_part1
187		rh_lateraloccipital_part2
188		rh_lateraloccipital_part3
189		rh_lateraloccipital_part4
190		rh_lateraloccipital_part5
191		rh_lateraloccipital_part6
192		rh_lateraloccipital_part7
193		rh_lateraloccipital_part8
194		rh_lateraloccipital_part9
195		rh_lateralorbitofrontal_part1
196		rh_lateralorbitofrontal_part2
197		rh_lateralorbitofrontal_part3
198		rh_lateralorbitofrontal_part4
199		rh_lingual_part1
200		rh_lingual_part2
201		rh_lingual_part3
202		rh_lingual_part4
203		rh_lingual_part5
204		rh_lingual_part6
205		rh_medialorbitofrontal_part1
206		rh_medialorbitofrontal_part2
207		rh_medialorbitofrontal_part3
208		rh_middletemporal_part1
209		rh_middletemporal_part2
210		rh_middletemporal_part3
211		rh_middletemporal_part4
212		rh_middletemporal_part5
213		rh_middletemporal_part6
214		rh_parahippocampal_part1
215		rh_parahippocampal_part2
216		rh_paracentral_part1
217		rh_paracentral_part2
218		rh_paracentral_part3
219		rh_parsopercularis_part1
220		rh_parsopercularis_part2
221		rh_parsopercularis_part3
222		rh_parsorbitalis_part1
223		rh_parstriangularis_part1
224		rh_parstriangularis_part2
225		rh_parstriangularis_part3
226		rh_pericalcarine_part1
227		rh_pericalcarine_part2
228		rh_pericalcarine_part3
229		rh_postcentral_part1
230		rh_postcentral_part2
231		rh_postcentral_part3
232		rh_postcentral_part4
233		rh_postcentral_part5
234		rh_postcentral_part6
235		rh_postcentral_part7
236		rh_postcentral_part8
237		rh_posteriorcingulate_part1
238		rh_posteriorcingulate_part2
239		rh_precentral_part1
240		rh_precentral_part2
241		rh_precentral_part3
242		rh_precentral_part4
243		rh_precentral_part5
244		rh_precentral_part6
245		rh_precentral_part7
246		rh_precentral_part8
247		rh_precentral_part9
248		rh_precuneus_part1
249		rh_precuneus_part2
250		rh_precuneus_part3
251		rh_precuneus_part4
252		rh_precuneus_part5
253		rh_precuneus_part6
254		rh_precuneus_part7
255		rh_rostralanteriorcingulate_part1
256		rh_rostralmiddlefrontal_part1
257		rh_rostralmiddlefrontal_part2
258		rh_rostralmiddlefrontal_part3
259		rh_rostralmiddlefrontal_part4
260		rh_rostralmiddlefrontal_part5
261		rh_rostralmiddlefrontal_part6
262		rh_rostralmiddlefrontal_part7
263		rh_rostralmiddlefrontal_part8
264		rh_rostralmiddlefrontal_part9
265		rh_rostralmiddlefrontal_part10
266		rh_superiorfrontal_part1
267		rh_superiorfrontal_part2
268		rh_superiorfrontal_part3
269		rh_superiorfrontal_part4
270		rh_superiorfrontal_part5
271		rh_superiorfrontal_part6
272		rh_superiorfrontal_part7
273		rh_superiorfrontal_part8
274		rh_superiorfrontal_part9
275		rh_superiorfrontal_part10
276		rh_superiorfrontal_part11
277		rh_superiorfrontal_part12
278		rh_superiorfrontal_part13
279		rh_superiorparietal_part1
280		rh_superiorparietal_part2
281		rh_superiorparietal_part3
282		rh_superiorparietal_part4
283		rh_superiorparietal_part5
284		rh_superiorparietal_part6
285		rh_superiorparietal_part7
286		rh_superiorparietal_part8
287		rh_superiorparietal_part9
288		rh_superiorparietal_part10
289		rh_superiortemporal_part1
290		rh_superiortemporal_part2
291		rh_superiortemporal_part3
292		rh_superiortemporal_part4
293		rh_superiortemporal_part5
294		rh_superiortemporal_part6
295		rh_supramarginal_part1
296		rh_supramarginal_part2
297		rh_supramarginal_part3
298		rh_supramarginal_part4
299		rh_supramarginal_part5
300		rh_supramarginal_part6
301		rh_supramarginal_part7
302		rh_frontalpole_part1
303		rh_temporalpole_part1
304		rh_transversetemporal_part1
305		rh_insula_part1
306		rh_insula_part2
307		rh_insula_part3
308		rh_insula_part4
Abberation: rh, right hemisphere; lh, left hemisphere.
